# Supplementary material for: Community composition of arbuscular mycorrhizal fungi associated with native plants growing in a petroleum‐polluted soil of the Amazon region of Ecuador
Source: Microbiologyopen. 2018 Aug 16;8(4):e00703. doi: 10.1002/mbo3.703 (PMC6529925; doi:10.1002/mbo3.703)
Supplement: Supplementary file 2 [file MBO3-8-e00703-s002.xlsx]

## Sheet: Branch classification
Supplementary Table S1 OTUs identification until species based on the EPA annotation (Branch Inumber) representing in the Backbone phylogenetic tree
# Species_ID	Species ID	#OTU ID	Inside	Outside	Center	Branch
2	Archaeospora sp. 2	7	6	0	0	I2471
2	Archaeospora sp. 2	75	2	0	0	I2471
2	Archaeospora sp. 2	80	4	0	0	I2471
2	Archaeospora sp. 2	90	2	0	0	I2471
2	Archaeospora sp. 2	103	2	0	0	I2471
2	Archaeospora sp. 2	110	2	0	0	I2471
2	Archaeospora sp. 2	111	2	0	0	I2471
2	Archaeospora sp. 2	165	5	0	0	I2471
2	Archaeospora sp. 2	166	4	0	0	I2471
2	Archaeospora sp. 2	193	2	0	0	I2471
2	Archaeospora sp. 2	260	4	0	0	I2471
2	Archaeospora sp. 2	319	2	0	0	I2471
2	Archaeospora sp. 2	360	2	0	0	I2471
2	Archaeospora sp. 2	367	2	0	0	I2471
2	Archaeospora sp. 2	391	91	18	0	I2471
2	Archaeospora sp. 2	400	1	1	0	I2471
2	Archaeospora sp. 2	428	2	0	0	I2471
2	Archaeospora sp. 2	430	0	4	0	I2471
2	Archaeospora sp. 2	440	82	5	0	I2471
2	Archaeospora sp. 2	489	3	0	0	I2471
2	Archaeospora sp. 2	543	2	0	0	I2471
2	Archaeospora sp. 2	35	10	0	0	I2474
2	Archaeospora sp. 2	121	7	0	0	I2474
2	Archaeospora sp. 2	126	2	0	0	I2474
2	Archaeospora sp. 2	140	3	0	0	I2474
2	Archaeospora sp. 2	146	19	1	0	I2474
2	Archaeospora sp. 2	170	15	0	0	I2474
2	Archaeospora sp. 2	253	3	0	0	I2474
2	Archaeospora sp. 2	266	23	3	1	I2474
2	Archaeospora sp. 2	340	3	0	0	I2474
2	Archaeospora sp. 2	386	1	1	0	I2474
2	Archaeospora sp. 2	404	0	2	0	I2474
2	Archaeospora sp. 2	435	3	1	0	I2474
2	Archaeospora sp. 2	437	4	0	0	I2474
2	Archaeospora sp. 2	487	2	0	0	I2474
2	Archaeospora sp. 2	11	2	0	0	I2475
2	Archaeospora sp. 2	212	6	1	0	I2475
2	Archaeospora sp. 2	283	2	0	0	I2475
2	Archaeospora sp. 2	316	87	21	6	I2475
2	Archaeospora sp. 2	378	4	0	0	I2475
2	Archaeospora sp. 2	449	8	0	0	I2475
2	Archaeospora sp. 2	541	5	0	0	I2475
2	Archaeospora sp. 2	560	1	1	0	I2475
8	Rhizophagus sp.	239	2	0	0	I777
14	Acaulospora sp. 1	18	3	0	0	I1290
14	Acaulospora sp. 1	57	2	0	0	I1290
14	Acaulospora sp. 1	210	3	0	0	I1290
14	Acaulospora sp. 1	261	2	0	0	I1290
14	Acaulospora sp. 1	295	2	0	0	I1290
21	Acaulospora sp. 2	47	0	0	3	I1401
21	Acaulospora sp. 2	92	0	1	82	I1401
21	Acaulospora sp. 2	139	0	0	4	I1401
21	Acaulospora sp. 2	234	0	10	0	I1401
21	Acaulospora sp. 2	240	0	0	2	I1401
21	Acaulospora sp. 2	305	2	0	0	I1401
21	Acaulospora sp. 2	309	27	17	0	I1401
21	Acaulospora sp. 2	343	1	3	0	I1401
21	Acaulospora sp. 2	372	0	2	18	I1401
21	Acaulospora sp. 2	513	0	0	2	I1401
21	Acaulospora sp. 2	522	0	0	114	I1401
21	Acaulospora sp. 2	523	0	0	45	I1401
21	Acaulospora sp. 2	540	0	0	13	I1401
21	Acaulospora sp. 2	547	0	1	5	I1401
26	Glomus macrocarpum-like	371	2	0	0	I357
26	Glomus macrocarpum-like	436	3	0	0	I358
26	Glomus macrocarpum-like	168	13	0	0	I359
26	Glomus macrocarpum-like	306	3	0	0	I359
26	Glomus macrocarpum-like	312	0	0	3	I359
26	Glomus macrocarpum-like	377	2	0	0	I359
26	Glomus macrocarpum-like	506	3	0	0	I359
26	Glomus macrocarpum-like	512	6	0	0	I359
26	Glomus macrocarpum-like	554	3	0	0	I359
26	Glomus macrocarpum-like	45	6	0	0	I367
26	Glomus macrocarpum-like	562	0	0	2	I367
27	Acaulospora sp.3	26	0	0	38	I1432
27	Acaulospora sp.3	97	5	0	0	I1432
27	Acaulospora sp.3	177	35	0	4	I1432
27	Acaulospora sp.3	369	0	0	50	I1432
47	Acaulospora kentinensis	42	0	0	6	I1411
47	Acaulospora kentinensis	44	0	0	11	I1411
47	Acaulospora kentinensis	66	0	0	2	I1411
47	Acaulospora kentinensis	67	0	0	6	I1411
47	Acaulospora kentinensis	178	1	0	4	I1411
47	Acaulospora kentinensis	185	0	0	4	I1411
47	Acaulospora kentinensis	187	0	0	80	I1411
47	Acaulospora kentinensis	209	0	2	17	I1411
47	Acaulospora kentinensis	225	0	0	4	I1411
47	Acaulospora kentinensis	285	0	0	4	I1411
47	Acaulospora kentinensis	350	0	0	4	I1411
47	Acaulospora kentinensis	358	5	0	23	I1411
47	Acaulospora kentinensis	382	0	0	2	I1411
47	Acaulospora kentinensis	388	4	0	0	I1411
47	Acaulospora kentinensis	407	0	0	2	I1411
47	Acaulospora kentinensis	418	0	0	5	I1411
47	Acaulospora kentinensis	419	0	0	3	I1411
47	Acaulospora kentinensis	455	2	5	338	I1411
47	Acaulospora kentinensis	462	0	0	7	I1411
48	Acaulospora scrobiculata	286	18	0	0	I1447
50	Acaulospora sp. 4	324	2	0	0	I1240
50	Acaulospora sp. 4	344	2	0	0	I1240
50	Acaulospora sp. 4	151	3	0	0	I1241
50	Acaulospora sp. 4	192	6	0	0	I1241
50	Acaulospora sp. 4	411	2	0	0	I1241
50	Acaulospora sp. 4	441	7	0	0	I1241
50	Acaulospora sp. 4	77	0	0	2	I1349
50	Acaulospora sp. 4	173	0	0	3	I1349
50	Acaulospora sp. 4	186	0	0	3	I1349
50	Acaulospora sp. 4	205	0	0	2	I1349
50	Acaulospora sp. 4	230	0	0	3	I1349
50	Acaulospora sp. 4	242	0	1	1	I1349
50	Acaulospora sp. 4	370	0	0	4	I1349
50	Acaulospora sp. 4	417	0	0	17	I1349
50	Acaulospora sp. 4	423	0	0	15	I1349
50	Acaulospora sp. 4	467	1	1	0	I1349
50	Acaulospora sp. 4	472	0	0	4	I1349
50	Acaulospora sp. 4	521	0	0	11	I1349
50	Acaulospora sp. 4	545	0	0	5	I1349
50	Acaulospora sp. 4	8	123	0	493	I1431
50	Acaulospora sp. 4	55	2	0	0	I1431
50	Acaulospora sp. 4	78	0	0	3	I1431
50	Acaulospora sp. 4	81	0	0	6	I1431
50	Acaulospora sp. 4	107	6	0	0	I1431
50	Acaulospora sp. 4	129	6	0	1	I1431
50	Acaulospora sp. 4	138	2	0	2	I1431
50	Acaulospora sp. 4	292	6	0	0	I1431
50	Acaulospora sp. 4	315	15	1	35	I1431
50	Acaulospora sp. 4	465	2	0	0	I1431
50	Acaulospora sp. 4	483	0	0	3	I1431
50	Acaulospora sp. 4	490	2	0	0	I1431
50	Acaulospora sp. 4	526	0	0	5	I1431
50	Acaulospora sp. 4	535	5	0	0	I1431
50	Acaulospora sp. 4	539	3	0	0	I1431
50	Acaulospora sp. 4	558	4	0	1	I1431
65	Rhizophagus proliferus	389	15	4	1	I862
65	Rhizophagus proliferus	412	3	0	0	I862
65	Rhizophagus proliferus	116	6	0	0	I866
65	Rhizophagus proliferus	325	2	0	0	I866
82	Unclassified AMF	145	3	0	0	I36
87	Archaeospora sp. 1	549	4	0	0	I34
119	Kamienska sp.	448	3	0	0	I244
130	Sclerocystis sp.	216	3	0	0	I1202
130	Sclerocystis sp.	507	17	0	0	I1202
130	Sclerocystis sp.	451	2	0	0	I1203
130	Sclerocystis sp.	351	5	0	0	I1204
130	Sclerocystis sp.	468	3	0	0	I1204
135	Rhizophagus sp. / Dominikia sp.	79	0	0	2	I702
135	Rhizophagus sp. / Dominikia sp.	159	0	0	17	I702
135	Rhizophagus sp. / Dominikia sp.	226	0	0	3	I702
135	Rhizophagus sp. / Dominikia sp.	431	0	0	16	I702
135	Rhizophagus sp. / Dominikia sp.	555	0	0	26	I702
